# Supplementary material for: A Conceptual Model Depicting How Children Are Affected by Parental Cancer: A Constructivist Grounded Theory Approach
Source: Children (Basel). 2023 Sep 4;10(9):1507. doi: 10.3390/children10091507 (PMC10530185; doi:10.3390/children10091507)
Supplement: Supplementary file 1 [file children-10-01507-s001.zip]

Archive with 1 entries (1 files):
- children-2508921-supplementary.pdf
